# Supplementary material for: Neuronal megalin mediates synaptic plasticity—a novel mechanism underlying intellectual disabilities in megalin gene pathologies
Source: Brain Commun. 2020 Aug 25;2(2):fcaa135. doi: 10.1093/braincomms/fcaa135 (PMC7667529; doi:10.1093/braincomms/fcaa135)
Supplement: fcaa135_Supplementary_Data [file fcaa135_supplementary_data.zip]

Archive with 10 entries (10 files):
- Linear Mixed Model All statistical analysis_Fig.5_7_Supp.6_8.pdf
- Original membranes WB of Figure 1_7_Suppl1_2.pdf
- Original Submission Authors Response.pdf
- Original Submission Decision Letter.pdf
- Original Submission.pdf
- Revision 1 Decision Letter.pdf
- Revision 2 Decision Letter.pdf
- Revision_1_authors_response.pdf
- Revision1.pdf
- Supplementary_information.pdf
